# Supplementary material for: Genomic and Phenotypic Characterization of Avian-Derived Limosilactobacillus reuteri Strains Showing Pathogen-Inhibiting Activity and Folate Production
Source: Animals (Basel). 2026 Jul 2;16(13):2039. doi: 10.3390/ani16132039 (PMC13360156; doi:10.3390/ani16132039)
Supplement: Supplementary file 1 [file animals-16-02039-s001.zip]

Archive with 3 entries (3 files):
- Table S1 Blast results for tetW gene conservation within L. reuteri genomes; .xlsx
- Table S2 Folate metabolic intermediates predicted for each pathway as predicted for strains LBM-Ti173 and LBM-Ti195. Other L. reuteri strains are includ.xlsx
- Table S3 Phage genes at intact regions predicted by PHASTEST tool, for strains LBM-Ti173 and LBM-Ti195, respectively..xlsx
