# Supplementary material for: Genomic and Phenotypic Characterization of Avian-Derived Limosilactobacillus reuteri Strains Showing Pathogen-Inhibiting Activity and Folate Production
Source: Animals (Basel). 2026 Jul 2;16(13):2039. doi: 10.3390/ani16132039 (PMC13360156; doi:10.3390/ani16132039)
Supplement: Supplementary file 1 [file animals-16-02039-s001.zip › Table S1 Blast results for tetW gene conservation within L. reuteri genomes; .xlsx]

## Sheet: tetW_vs_73_Lreuteri
Query ID	Subject ID	Identity percentage	Alignment length	Mismatches	Gap open	Query start	Query end	Subject start	Subject end	E-value	Bit score	Subject title
tetW	NZ_CP014786.1	99.687	639	2	0	1	639	1225189	1223273	0.0	1272	NZ_CP014786.1 Limosilactobacillus reuteri strain ZLR003 chromosome, complete genome
tetW	NZ_CP014786.1	27.869	671	421	12	2	612	1743872	1745875	9.33e-68	243	NZ_CP014786.1 Limosilactobacillus reuteri strain ZLR003 chromosome, complete genome
tetW	NZ_CP014786.1	28.407	521	339	10	1	517	1545464	1543992	2.44e-45	176	NZ_CP014786.1 Limosilactobacillus reuteri strain ZLR003 chromosome, complete genome
tetW	NZ_CP014786.1	25.478	471	271	16	6	416	1875410	1876762	6.81e-31	132	NZ_CP014786.1 Limosilactobacillus reuteri strain ZLR003 chromosome, complete genome
tetW	NZ_CP014786.1	39.474	152	87	2	3	151	487437	486988	1.45e-23	108	NZ_CP014786.1 Limosilactobacillus reuteri strain ZLR003 chromosome, complete genome
tetW	NZ_CP179918.1	99.687	639	2	0	1	639	393273	395189	0.0	1269	NZ_CP179918.1 Limosilactobacillus reuteri strain ZJ617 chromosome, complete genome
tetW	NZ_CP179918.1	28.465	671	417	13	2	612	1948426	1946423	2.68e-68	244	NZ_CP179918.1 Limosilactobacillus reuteri strain ZJ617 chromosome, complete genome
tetW	NZ_CP179918.1	29.278	526	328	12	1	517	2260074	2261546	1.94e-45	176	NZ_CP179918.1 Limosilactobacillus reuteri strain ZJ617 chromosome, complete genome
tetW	NZ_CP179918.1	25.478	471	271	16	6	416	1817249	1815897	2.21e-31	133	NZ_CP179918.1 Limosilactobacillus reuteri strain ZJ617 chromosome, complete genome
tetW	NZ_CP179918.1	39.474	152	87	2	3	151	830162	830611	1.45e-23	108	NZ_CP179918.1 Limosilactobacillus reuteri strain ZJ617 chromosome, complete genome
tetW	NZ_CP049760.1	99.531	639	3	0	1	639	1518629	1520545	0.0	1268	NZ_CP049760.1 Limosilactobacillus reuteri strain L8 chromosome
tetW	NZ_CP049760.1	27.869	671	421	11	2	612	1679022	1681025	4.66e-68	244	NZ_CP049760.1 Limosilactobacillus reuteri strain L8 chromosome
tetW	NZ_CP049760.1	28.407	521	339	10	1	517	1445589	1444117	2.03e-45	176	NZ_CP049760.1 Limosilactobacillus reuteri strain L8 chromosome
tetW	NZ_CP049760.1	25.69	471	270	16	6	416	1801978	1803330	1.77e-31	134	NZ_CP049760.1 Limosilactobacillus reuteri strain L8 chromosome
tetW	NZ_CP049760.1	39.474	152	87	2	3	151	462560	462111	1.45e-23	108	NZ_CP049760.1 Limosilactobacillus reuteri strain L8 chromosome
tetW	NC_015700.1	99.531	639	3	0	1	639	4482	2566	0.0	1268	NC_015700.1 Limosilactobacillus reuteri SD2112 plasmid pLR581, complete sequence
tetW	NZ_CM132288.1	99.687	638	2	0	1	638	1783274	1781361	0.0	1267	NZ_CM132288.1 Limosilactobacillus reuteri strain HLRE05 chromosome, whole genome shotgun sequence
tetW	NZ_CM132288.1	27.72	671	422	11	2	612	1603331	1601328	8.49e-68	243	NZ_CM132288.1 Limosilactobacillus reuteri strain HLRE05 chromosome, whole genome shotgun sequence
tetW	NZ_CM132288.1	29.735	528	323	14	1	517	1881614	1883086	8.67e-47	180	NZ_CM132288.1 Limosilactobacillus reuteri strain HLRE05 chromosome, whole genome shotgun sequence
tetW	NZ_CM132288.1	26.776	366	195	13	6	314	1488275	1487226	5.41e-28	122	NZ_CM132288.1 Limosilactobacillus reuteri strain HLRE05 chromosome, whole genome shotgun sequence
tetW	NZ_CM132288.1	39.474	152	87	2	3	151	769836	770285	1.45e-23	108	NZ_CM132288.1 Limosilactobacillus reuteri strain HLRE05 chromosome, whole genome shotgun sequence
tetW	NZ_CP030089.1	99.53	638	3	0	1	638	2062215	2064128	0.0	1267	NZ_CP030089.1 Limosilactobacillus reuteri strain YSJL-12 chromosome, complete genome
tetW	NZ_CP030089.1	27.869	671	421	12	2	612	487658	489661	9.33e-68	243	NZ_CP030089.1 Limosilactobacillus reuteri strain YSJL-12 chromosome, complete genome
tetW	NZ_CP030089.1	28.407	521	339	10	1	517	309858	308386	2.44e-45	176	NZ_CP030089.1 Limosilactobacillus reuteri strain YSJL-12 chromosome, complete genome
tetW	NZ_CP030089.1	25.478	471	271	16	6	416	617787	619139	6.81e-31	132	NZ_CP030089.1 Limosilactobacillus reuteri strain YSJL-12 chromosome, complete genome
tetW	NZ_CP030089.1	39.474	152	87	2	3	151	1427471	1427022	1.45e-23	108	NZ_CP030089.1 Limosilactobacillus reuteri strain YSJL-12 chromosome, complete genome
tetW	NZ_CP065849.1	99.374	639	4	0	1	639	1090027	1091943	0.0	1265	NZ_CP065849.1 Limosilactobacillus reuteri isolate 3632 chromosome
tetW	NZ_CP065849.1	27.72	671	422	11	2	612	692769	690766	8.49e-68	243	NZ_CP065849.1 Limosilactobacillus reuteri isolate 3632 chromosome
tetW	NZ_CP065849.1	29.924	528	322	14	1	517	954924	956396	1.19e-47	183	NZ_CP065849.1 Limosilactobacillus reuteri isolate 3632 chromosome
tetW	NZ_CP065849.1	25.265	471	272	15	6	416	572244	570892	6.87e-31	132	NZ_CP065849.1 Limosilactobacillus reuteri isolate 3632 chromosome
tetW	NZ_CP065849.1	39.474	152	87	2	3	151	462032	461583	1.45e-23	108	NZ_CP065849.1 Limosilactobacillus reuteri isolate 3632 chromosome
tetW	NZ_CP065330.1	99.374	639	4	0	1	639	723894	725810	0.0	1265	NZ_CP065330.1 Limosilactobacillus reuteri isolate 3630 chromosome
tetW	NZ_CP065330.1	27.72	671	422	11	2	612	327660	325657	8.49e-68	243	NZ_CP065330.1 Limosilactobacillus reuteri isolate 3630 chromosome
tetW	NZ_CP065330.1	29.924	528	322	14	1	517	588783	590255	1.19e-47	183	NZ_CP065330.1 Limosilactobacillus reuteri isolate 3630 chromosome
tetW	NZ_CP065330.1	25.265	471	272	15	6	416	207125	205773	6.87e-31	132	NZ_CP065330.1 Limosilactobacillus reuteri isolate 3630 chromosome
tetW	NZ_CP065330.1	39.474	152	87	2	3	151	1583242	1583691	1.45e-23	108	NZ_CP065330.1 Limosilactobacillus reuteri isolate 3630 chromosome
tetW	NZ_CP170358.1	99.06	638	6	0	1	638	4001690	4003603	0.0	1262	NZ_CP170358.1 Limosilactobacillus reuteri strain LSHe chromosome, complete genome
tetW	NZ_CP170358.1	27.869	671	421	12	2	612	504594	506597	9.33e-68	243	NZ_CP170358.1 Limosilactobacillus reuteri strain LSHe chromosome, complete genome
tetW	NZ_CP170358.1	27.869	671	421	12	2	612	2503092	2505095	9.33e-68	243	NZ_CP170358.1 Limosilactobacillus reuteri strain LSHe chromosome, complete genome
tetW	NZ_CP170358.1	28.407	521	339	10	1	517	319665	318193	2.44e-45	176	NZ_CP170358.1 Limosilactobacillus reuteri strain LSHe chromosome, complete genome
tetW	NZ_CP170358.1	28.407	521	339	10	1	517	2324186	2322714	4.67e-45	175	NZ_CP170358.1 Limosilactobacillus reuteri strain LSHe chromosome, complete genome
tetW	NZ_CP170358.1	25.478	471	271	16	6	416	631996	633348	3.73e-31	132	NZ_CP170358.1 Limosilactobacillus reuteri strain LSHe chromosome, complete genome
tetW	NZ_CP170358.1	25.478	471	271	16	6	416	2674728	2676080	6.81e-31	132	NZ_CP170358.1 Limosilactobacillus reuteri strain LSHe chromosome, complete genome
tetW	NZ_CP170358.1	39.474	152	87	2	3	151	3345258	3344809	1.45e-23	108	NZ_CP170358.1 Limosilactobacillus reuteri strain LSHe chromosome, complete genome
tetW	NZ_CP170358.1	39.474	152	87	2	3	151	1356329	1355880	1.45e-23	108	NZ_CP170358.1 Limosilactobacillus reuteri strain LSHe chromosome, complete genome
tetW	NZ_CP196424.1	99.216	638	5	0	1	638	21708	19795	0.0	1261	NZ_CP196424.1 Limosilactobacillus reuteri strain CACC607 chromosome, complete genome
tetW	NZ_CP196424.1	27.869	671	421	12	2	612	1597135	1595132	9.33e-68	243	NZ_CP196424.1 Limosilactobacillus reuteri strain CACC607 chromosome, complete genome
tetW	NZ_CP196424.1	28.407	521	339	10	1	517	1782998	1784470	2.46e-45	176	NZ_CP196424.1 Limosilactobacillus reuteri strain CACC607 chromosome, complete genome
tetW	NZ_CP196424.1	27.049	366	194	13	6	314	1479533	1478484	1.54e-28	124	NZ_CP196424.1 Limosilactobacillus reuteri strain CACC607 chromosome, complete genome
tetW	NZ_CP196424.1	39.474	152	87	2	3	151	662418	662867	1.45e-23	108	NZ_CP196424.1 Limosilactobacillus reuteri strain CACC607 chromosome, complete genome
tetW	NC_021504.1	99.218	639	5	0	1	639	1	1917	0.0	1261	NC_021504.1 Limosilactobacillus reuteri I5007 plasmid pLRI04, complete sequence
tetW	NZ_CP059275.1	98.903	638	7	0	1	638	1791613	1793526	0.0	1254	NZ_CP059275.1 Limosilactobacillus reuteri strain CNEI-KCA3 chromosome, complete genome
tetW	NZ_CP059275.1	27.72	671	422	11	2	612	879785	881788	8.49e-68	243	NZ_CP059275.1 Limosilactobacillus reuteri strain CNEI-KCA3 chromosome, complete genome
tetW	NZ_CP059275.1	28.986	621	398	14	1	610	1287625	1289391	1.18e-57	213	NZ_CP059275.1 Limosilactobacillus reuteri strain CNEI-KCA3 chromosome, complete genome
tetW	NZ_CP059275.1	25.319	470	273	14	6	416	1524759	1526111	4.73e-31	132	NZ_CP059275.1 Limosilactobacillus reuteri strain CNEI-KCA3 chromosome, complete genome
tetW	NZ_CP059275.1	39.474	152	87	2	3	151	559730	560179	1.45e-23	108	NZ_CP059275.1 Limosilactobacillus reuteri strain CNEI-KCA3 chromosome, complete genome
tetW	NZ_CP143848.1	98.903	638	7	0	1	638	5792	7705	0.0	1253	NZ_CP143848.1 Limosilactobacillus reuteri strain CHF7-2 plasmid unnamed2, complete sequence
tetW	NZ_JBTWHU010000003.1	98.911	551	6	0	89	639	1	1653	0.0	1076	NZ_JBTWHU010000003.1 Limosilactobacillus reuteri strain WLRE03 plasmid p2-WLRE03 WLRE03.p2, whole genome shotgun sequence
tetW	NZ_JBTWHU010000003.1	98.864	88	1	0	1	88	10508	10771	1.38e-47	182	NZ_JBTWHU010000003.1 Limosilactobacillus reuteri strain WLRE03 plasmid p2-WLRE03 WLRE03.p2, whole genome shotgun sequence
tetW	NZ_CP054660.1	68.331	641	200	1	1	638	5219	3297	0.0	899	NZ_CP054660.1 Limosilactobacillus reuteri strain AN417 plasmid pAN417C, complete sequence
tetW	NZ_CP137611.1	27.869	671	421	12	2	612	1270134	1268131	2.53e-68	244	NZ_CP137611.1 Limosilactobacillus reuteri strain MD IIE-43 chromosome, complete genome
tetW	NZ_CP137611.1	28.791	521	337	10	1	517	1542524	1543996	3.25e-46	179	NZ_CP137611.1 Limosilactobacillus reuteri strain MD IIE-43 chromosome, complete genome
tetW	NZ_CP137611.1	26.849	365	196	12	6	314	1110391	1109342	1.52e-28	124	NZ_CP137611.1 Limosilactobacillus reuteri strain MD IIE-43 chromosome, complete genome
tetW	NZ_CP137611.1	39.474	152	87	2	3	151	403502	403951	1.45e-23	108	NZ_CP137611.1 Limosilactobacillus reuteri strain MD IIE-43 chromosome, complete genome
tetW	NZ_CP047416.1	27.869	671	421	12	2	612	1696789	1694786	2.53e-68	244	NZ_CP047416.1 Limosilactobacillus reuteri strain 1B chromosome, complete genome
tetW	NZ_CP047416.1	30.019	523	328	13	1	517	1956031	1957503	2.73e-47	182	NZ_CP047416.1 Limosilactobacillus reuteri strain 1B chromosome, complete genome
tetW	NZ_CP047416.1	27.049	366	194	13	6	314	1530628	1529579	8.29e-29	125	NZ_CP047416.1 Limosilactobacillus reuteri strain 1B chromosome, complete genome
tetW	NZ_CP047416.1	39.474	152	87	2	3	151	772316	772765	1.45e-23	108	NZ_CP047416.1 Limosilactobacillus reuteri strain 1B chromosome, complete genome
tetW	NZ_CP051129.1	28.316	671	418	13	2	612	1542997	1540994	3.14e-68	244	NZ_CP051129.1 Limosilactobacillus reuteri strain CNI-KCA2 chromosome
tetW	NZ_CP051129.1	29.637	523	330	13	1	517	1735280	1736752	1.96e-47	182	NZ_CP051129.1 Limosilactobacillus reuteri strain CNI-KCA2 chromosome
tetW	NZ_CP051129.1	27.049	366	194	13	6	314	1405072	1404023	8.29e-29	125	NZ_CP051129.1 Limosilactobacillus reuteri strain CNI-KCA2 chromosome
tetW	NZ_CP051129.1	39.474	152	87	2	3	151	689532	689981	1.57e-23	108	NZ_CP051129.1 Limosilactobacillus reuteri strain CNI-KCA2 chromosome
tetW	NZ_CP095735.1	27.869	671	421	11	2	612	856943	854940	4.66e-68	244	NZ_CP095735.1 Limosilactobacillus reuteri strain EFEL6901 chromosome, complete genome
tetW	NZ_CP095735.1	28.023	521	341	10	1	517	1060138	1061610	3.55e-44	172	NZ_CP095735.1 Limosilactobacillus reuteri strain EFEL6901 chromosome, complete genome
tetW	NZ_CP095735.1	25.478	471	271	16	6	416	730517	729165	6.81e-31	132	NZ_CP095735.1 Limosilactobacillus reuteri strain EFEL6901 chromosome, complete genome
tetW	NZ_CP095735.1	39.474	152	87	2	3	151	58673	59122	1.45e-23	108	NZ_CP095735.1 Limosilactobacillus reuteri strain EFEL6901 chromosome, complete genome
tetW	NZ_CP073062.1	27.869	671	421	11	2	612	1589502	1591505	4.66e-68	244	NZ_CP073062.1 Limosilactobacillus reuteri strain RTR chromosome, complete genome
tetW	NZ_CP073062.1	28.023	521	341	10	1	517	1386307	1384835	3.55e-44	172	NZ_CP073062.1 Limosilactobacillus reuteri strain RTR chromosome, complete genome
tetW	NZ_CP073062.1	25.478	471	271	16	6	416	1715928	1717280	6.81e-31	132	NZ_CP073062.1 Limosilactobacillus reuteri strain RTR chromosome, complete genome
tetW	NZ_CP073062.1	39.474	152	87	2	3	151	406201	405752	1.45e-23	108	NZ_CP073062.1 Limosilactobacillus reuteri strain RTR chromosome, complete genome
tetW	NZ_CP011024.1	27.869	671	421	11	2	612	1528324	1526321	4.66e-68	244	NZ_CP011024.1 Limosilactobacillus reuteri strain IRT chromosome, complete genome
tetW	NZ_CP011024.1	28.023	521	341	10	1	517	1731519	1732991	3.55e-44	172	NZ_CP011024.1 Limosilactobacillus reuteri strain IRT chromosome, complete genome
tetW	NZ_CP011024.1	25.478	471	271	16	6	416	1404030	1402678	6.81e-31	132	NZ_CP011024.1 Limosilactobacillus reuteri strain IRT chromosome, complete genome
tetW	NZ_CP011024.1	39.474	152	87	2	3	151	715392	715841	1.45e-23	108	NZ_CP011024.1 Limosilactobacillus reuteri strain IRT chromosome, complete genome
tetW	NZ_CP174179.1	27.869	671	421	11	2	612	1532855	1530852	4.66e-68	244	NZ_CP174179.1 Limosilactobacillus reuteri strain MRD060 chromosome
tetW	NZ_CP174179.1	28.023	521	341	10	1	517	1736050	1737522	3.55e-44	172	NZ_CP174179.1 Limosilactobacillus reuteri strain MRD060 chromosome
tetW	NZ_CP174179.1	25.478	471	271	16	6	416	1406499	1405147	6.81e-31	132	NZ_CP174179.1 Limosilactobacillus reuteri strain MRD060 chromosome
tetW	NZ_CP174179.1	39.474	152	87	2	3	151	704899	705348	1.45e-23	108	NZ_CP174179.1 Limosilactobacillus reuteri strain MRD060 chromosome
tetW	NC_009513.1	27.869	671	421	11	2	612	1533975	1531972	4.66e-68	244	NC_009513.1 Limosilactobacillus reuteri subsp. reuteri, complete sequence
tetW	NC_009513.1	28.023	521	341	10	1	517	1737170	1738642	3.55e-44	172	NC_009513.1 Limosilactobacillus reuteri subsp. reuteri, complete sequence
tetW	NC_009513.1	25.478	471	271	16	6	416	1407549	1406197	6.81e-31	132	NC_009513.1 Limosilactobacillus reuteri subsp. reuteri, complete sequence
tetW	NC_009513.1	39.474	152	87	2	3	151	705459	705908	1.45e-23	108	NC_009513.1 Limosilactobacillus reuteri subsp. reuteri, complete sequence
tetW	NZ_CP045605.1	27.869	671	421	11	2	612	1572876	1570873	4.66e-68	244	NZ_CP045605.1 Limosilactobacillus reuteri strain TK-F8A chromosome, complete genome
tetW	NZ_CP045605.1	28.023	521	341	10	1	517	1776087	1777559	3.55e-44	172	NZ_CP045605.1 Limosilactobacillus reuteri strain TK-F8A chromosome, complete genome
tetW	NZ_CP045605.1	25.478	471	271	16	6	416	1446450	1445098	6.81e-31	132	NZ_CP045605.1 Limosilactobacillus reuteri strain TK-F8A chromosome, complete genome
tetW	NZ_CP045605.1	39.474	152	87	2	3	151	714989	715438	1.45e-23	108	NZ_CP045605.1 Limosilactobacillus reuteri strain TK-F8A chromosome, complete genome
tetW	NC_010609.1	27.869	671	421	11	2	612	1573391	1571388	4.66e-68	244	NC_010609.1 Limosilactobacillus reuteri subsp. reuteri JCM 1112, complete sequence
tetW	NC_010609.1	28.023	521	341	10	1	517	1776586	1778058	3.55e-44	172	NC_010609.1 Limosilactobacillus reuteri subsp. reuteri JCM 1112, complete sequence
tetW	NC_010609.1	25.478	471	271	16	6	416	1446964	1445612	6.81e-31	132	NC_010609.1 Limosilactobacillus reuteri subsp. reuteri JCM 1112, complete sequence
tetW	NC_010609.1	39.474	152	87	2	3	151	714817	715266	1.45e-23	108	NC_010609.1 Limosilactobacillus reuteri subsp. reuteri JCM 1112, complete sequence
tetW	NZ_CM138831.1	27.869	671	421	11	2	612	1574642	1572639	4.66e-68	244	NZ_CM138831.1 Limosilactobacillus reuteri subsp. reuteri strain MM4-1A chromosome, whole genome shotgun sequence
tetW	NZ_CM138831.1	28.023	521	341	10	1	517	1777837	1779309	3.55e-44	172	NZ_CM138831.1 Limosilactobacillus reuteri subsp. reuteri strain MM4-1A chromosome, whole genome shotgun sequence
tetW	NZ_CM138831.1	25.478	471	271	16	6	416	1448216	1446864	6.81e-31	132	NZ_CM138831.1 Limosilactobacillus reuteri subsp. reuteri strain MM4-1A chromosome, whole genome shotgun sequence
tetW	NZ_CM138831.1	39.474	152	87	2	3	151	715018	715467	1.45e-23	108	NZ_CM138831.1 Limosilactobacillus reuteri subsp. reuteri strain MM4-1A chromosome, whole genome shotgun sequence
tetW	NZ_CP088931.1	27.869	671	421	11	2	612	1574651	1572648	4.66e-68	244	NZ_CP088931.1 Limosilactobacillus reuteri strain VHProbi E18 chromosome, complete genome
tetW	NZ_CP088931.1	28.023	521	341	10	1	517	1777846	1779318	3.55e-44	172	NZ_CP088931.1 Limosilactobacillus reuteri strain VHProbi E18 chromosome, complete genome
tetW	NZ_CP088931.1	25.478	471	271	16	6	416	1448225	1446873	6.81e-31	132	NZ_CP088931.1 Limosilactobacillus reuteri strain VHProbi E18 chromosome, complete genome
tetW	NZ_CP088931.1	39.474	152	87	2	3	151	715026	715475	1.45e-23	108	NZ_CP088931.1 Limosilactobacillus reuteri strain VHProbi E18 chromosome, complete genome
tetW	NZ_CP035790.1	27.869	671	421	11	2	612	668928	666925	4.66e-68	244	NZ_CP035790.1 Limosilactobacillus reuteri strain ATG-F4 chromosome, complete genome
tetW	NZ_CP035790.1	28.023	521	341	10	1	517	872123	873595	3.55e-44	172	NZ_CP035790.1 Limosilactobacillus reuteri strain ATG-F4 chromosome, complete genome
tetW	NZ_CP035790.1	25.478	471	271	16	6	416	542503	541151	6.81e-31	132	NZ_CP035790.1 Limosilactobacillus reuteri strain ATG-F4 chromosome, complete genome
tetW	NZ_CP035790.1	39.474	152	87	2	3	151	1849961	1850410	1.45e-23	108	NZ_CP035790.1 Limosilactobacillus reuteri strain ATG-F4 chromosome, complete genome
tetW	NZ_CM138830.1	27.869	671	421	11	2	612	1575499	1573496	4.66e-68	244	NZ_CM138830.1 Limosilactobacillus reuteri subsp. reuteri strain F 275 chromosome, whole genome shotgun sequence
tetW	NZ_CM138830.1	28.023	521	341	10	1	517	1778694	1780166	3.55e-44	172	NZ_CM138830.1 Limosilactobacillus reuteri subsp. reuteri strain F 275 chromosome, whole genome shotgun sequence
tetW	NZ_CM138830.1	25.478	471	271	16	6	416	1449073	1447721	6.81e-31	132	NZ_CM138830.1 Limosilactobacillus reuteri subsp. reuteri strain F 275 chromosome, whole genome shotgun sequence
tetW	NZ_CM138830.1	39.474	152	87	2	3	151	715012	715461	1.45e-23	108	NZ_CM138830.1 Limosilactobacillus reuteri subsp. reuteri strain F 275 chromosome, whole genome shotgun sequence
tetW	NZ_CP089303.1	27.869	671	421	11	2	612	1575509	1573506	4.66e-68	244	NZ_CP089303.1 Limosilactobacillus reuteri strain VHProbi M07 chromosome, complete genome
tetW	NZ_CP089303.1	28.023	521	341	10	1	517	1778704	1780176	3.55e-44	172	NZ_CP089303.1 Limosilactobacillus reuteri strain VHProbi M07 chromosome, complete genome
tetW	NZ_CP089303.1	25.478	471	271	16	6	416	1449083	1447731	6.81e-31	132	NZ_CP089303.1 Limosilactobacillus reuteri strain VHProbi M07 chromosome, complete genome
tetW	NZ_CP089303.1	39.474	152	87	2	3	151	715020	715469	1.45e-23	108	NZ_CP089303.1 Limosilactobacillus reuteri strain VHProbi M07 chromosome, complete genome
tetW	NZ_CP142419.1	27.869	671	421	11	2	612	1587675	1585672	4.66e-68	244	NZ_CP142419.1 Limosilactobacillus reuteri strain VHProbi V43 chromosome, complete genome
tetW	NZ_CP142419.1	28.023	521	341	10	1	517	1790870	1792342	3.55e-44	172	NZ_CP142419.1 Limosilactobacillus reuteri strain VHProbi V43 chromosome, complete genome
tetW	NZ_CP142419.1	25.478	471	271	16	6	416	1461249	1459897	6.81e-31	132	NZ_CP142419.1 Limosilactobacillus reuteri strain VHProbi V43 chromosome, complete genome
tetW	NZ_CP142419.1	39.474	152	87	2	3	151	729491	729940	1.45e-23	108	NZ_CP142419.1 Limosilactobacillus reuteri strain VHProbi V43 chromosome, complete genome
tetW	NZ_CP080621.1	27.869	671	421	11	2	612	1679212	1677209	4.66e-68	244	NZ_CP080621.1 Limosilactobacillus reuteri strain SD-RD830-FR chromosome, complete genome
tetW	NZ_CP080621.1	28.897	526	330	12	1	517	1956502	1957974	2.95e-45	176	NZ_CP080621.1 Limosilactobacillus reuteri strain SD-RD830-FR chromosome, complete genome
tetW	NZ_CP080621.1	25.69	471	270	16	6	416	1542284	1540932	1.77e-31	134	NZ_CP080621.1 Limosilactobacillus reuteri strain SD-RD830-FR chromosome, complete genome
tetW	NZ_CP080621.1	39.474	152	87	2	3	151	854780	855229	1.45e-23	108	NZ_CP080621.1 Limosilactobacillus reuteri strain SD-RD830-FR chromosome, complete genome
tetW	NZ_CP065540.1	27.869	671	421	11	2	612	1743823	1741820	4.66e-68	244	NZ_CP065540.1 Limosilactobacillus reuteri strain YLR001 chromosome, complete genome
tetW	NZ_CP065540.1	28.407	521	339	10	1	517	1964560	1966032	2.03e-45	176	NZ_CP065540.1 Limosilactobacillus reuteri strain YLR001 chromosome, complete genome
tetW	NZ_CP065540.1	25.69	471	270	16	6	416	1563465	1562113	1.72e-31	134	NZ_CP065540.1 Limosilactobacillus reuteri strain YLR001 chromosome, complete genome
tetW	NZ_CP065540.1	39.474	152	87	2	3	151	797886	798335	1.45e-23	108	NZ_CP065540.1 Limosilactobacillus reuteri strain YLR001 chromosome, complete genome
tetW	NZ_CP080622.1	27.869	671	421	11	2	612	1613489	1611486	4.66e-68	244	NZ_CP080622.1 Limosilactobacillus reuteri strain SD-LRE2-IT chromosome, complete genome
tetW	NZ_CP080622.1	28.407	521	339	10	1	517	1825462	1826934	2.03e-45	176	NZ_CP080622.1 Limosilactobacillus reuteri strain SD-LRE2-IT chromosome, complete genome
tetW	NZ_CP080622.1	24.026	462	271	16	15	416	1479211	1477886	7.93e-25	112	NZ_CP080622.1 Limosilactobacillus reuteri strain SD-LRE2-IT chromosome, complete genome
tetW	NZ_CP080622.1	39.474	152	87	2	3	151	572858	573307	1.45e-23	108	NZ_CP080622.1 Limosilactobacillus reuteri strain SD-LRE2-IT chromosome, complete genome
tetW	NZ_CP102426.1	27.869	671	421	11	2	612	1858203	1856200	4.66e-68	244	NZ_CP102426.1 Limosilactobacillus reuteri strain FN041 plasmid unnamed1, complete sequence
tetW	NZ_CP102426.1	28.407	521	339	10	1	517	2109416	2110888	2.03e-45	176	NZ_CP102426.1 Limosilactobacillus reuteri strain FN041 plasmid unnamed1, complete sequence
tetW	NZ_CP102426.1	25.69	471	270	16	6	416	1693182	1691830	1.77e-31	134	NZ_CP102426.1 Limosilactobacillus reuteri strain FN041 plasmid unnamed1, complete sequence
tetW	NZ_CP102426.1	39.474	152	87	2	3	151	872754	873203	1.45e-23	108	NZ_CP102426.1 Limosilactobacillus reuteri strain FN041 plasmid unnamed1, complete sequence
tetW	NZ_CP147911.1	27.869	671	421	11	2	612	3484432	3482429	4.66e-68	244	NZ_CP147911.1 Limosilactobacillus reuteri strain LU150 chromosome, complete genome
tetW	NZ_CP147911.1	27.869	671	421	11	2	612	1573723	1571720	5.21e-68	244	NZ_CP147911.1 Limosilactobacillus reuteri strain LU150 chromosome, complete genome
tetW	NZ_CP147911.1	28.023	521	341	10	1	517	1776578	1778050	3.56e-44	172	NZ_CP147911.1 Limosilactobacillus reuteri strain LU150 chromosome, complete genome
tetW	NZ_CP147911.1	28.023	521	341	10	1	517	3687627	3689099	3.56e-44	172	NZ_CP147911.1 Limosilactobacillus reuteri strain LU150 chromosome, complete genome
tetW	NZ_CP147911.1	25.478	471	271	16	6	416	3358113	3356761	6.81e-31	132	NZ_CP147911.1 Limosilactobacillus reuteri strain LU150 chromosome, complete genome
tetW	NZ_CP147911.1	25.478	471	271	16	6	416	1447298	1445946	6.81e-31	132	NZ_CP147911.1 Limosilactobacillus reuteri strain LU150 chromosome, complete genome
tetW	NZ_CP147911.1	39.474	152	87	2	3	151	715013	715462	1.45e-23	108	NZ_CP147911.1 Limosilactobacillus reuteri strain LU150 chromosome, complete genome
tetW	NZ_CP147911.1	39.474	152	87	2	3	151	2718609	2719058	1.45e-23	108	NZ_CP147911.1 Limosilactobacillus reuteri strain LU150 chromosome, complete genome
tetW	NZ_CP162645.1	27.869	671	421	11	2	612	3579967	3577964	4.66e-68	244	NZ_CP162645.1 Limosilactobacillus reuteri strain BG-R33 (DSM 33633) chromosome, complete genome
tetW	NZ_CP162645.1	27.869	671	421	11	2	612	1573489	1571486	4.66e-68	244	NZ_CP162645.1 Limosilactobacillus reuteri strain BG-R33 (DSM 33633) chromosome, complete genome
tetW	NZ_CP162645.1	28.023	521	341	10	1	517	1776684	1778156	3.56e-44	172	NZ_CP162645.1 Limosilactobacillus reuteri strain BG-R33 (DSM 33633) chromosome, complete genome
tetW	NZ_CP162645.1	28.023	521	341	10	1	517	3783162	3784634	3.56e-44	172	NZ_CP162645.1 Limosilactobacillus reuteri strain BG-R33 (DSM 33633) chromosome, complete genome
tetW	NZ_CP162645.1	25.478	471	271	16	6	416	3453541	3452189	6.81e-31	132	NZ_CP162645.1 Limosilactobacillus reuteri strain BG-R33 (DSM 33633) chromosome, complete genome
tetW	NZ_CP162645.1	25.478	471	271	16	6	416	1447063	1445711	6.81e-31	132	NZ_CP162645.1 Limosilactobacillus reuteri strain BG-R33 (DSM 33633) chromosome, complete genome
tetW	NZ_CP162645.1	39.474	152	87	2	3	151	715018	715467	1.45e-23	108	NZ_CP162645.1 Limosilactobacillus reuteri strain BG-R33 (DSM 33633) chromosome, complete genome
tetW	NZ_CP162645.1	39.474	152	87	2	3	151	2721496	2721945	1.45e-23	108	NZ_CP162645.1 Limosilactobacillus reuteri strain BG-R33 (DSM 33633) chromosome, complete genome
tetW	NZ_CP110802.1	27.869	671	421	11	2	612	2856375	2854372	4.66e-68	244	NZ_CP110802.1 Limosilactobacillus reuteri strain BRD_L17 chromosome, complete genome
tetW	NZ_CP110802.1	27.869	671	421	12	2	612	529866	531869	9.33e-68	243	NZ_CP110802.1 Limosilactobacillus reuteri strain BRD_L17 chromosome, complete genome
tetW	NZ_CP110802.1	28.407	521	339	10	1	517	323740	322268	1.69e-45	176	NZ_CP110802.1 Limosilactobacillus reuteri strain BRD_L17 chromosome, complete genome
tetW	NZ_CP110802.1	28.215	521	340	10	1	517	3178827	3180299	3.07e-45	176	NZ_CP110802.1 Limosilactobacillus reuteri strain BRD_L17 chromosome, complete genome
tetW	NZ_CP110802.1	25.478	471	271	16	6	416	696976	698328	6.07e-31	132	NZ_CP110802.1 Limosilactobacillus reuteri strain BRD_L17 chromosome, complete genome
tetW	NZ_CP110802.1	26.776	366	195	13	6	314	2729687	2728638	8.94e-28	122	NZ_CP110802.1 Limosilactobacillus reuteri strain BRD_L17 chromosome, complete genome
tetW	NZ_CP110802.1	39.474	152	87	2	3	151	1336526	1336077	1.45e-23	108	NZ_CP110802.1 Limosilactobacillus reuteri strain BRD_L17 chromosome, complete genome
tetW	NZ_CP110802.1	39.474	152	87	2	3	151	4197740	4198189	1.45e-23	108	NZ_CP110802.1 Limosilactobacillus reuteri strain BRD_L17 chromosome, complete genome
tetW	NZ_CP101451.1	27.72	671	422	11	2	612	1752103	1754106	8.49e-68	243	NZ_CP101451.1 Limosilactobacillus reuteri strain i 24.1/2 chromosome, complete genome
tetW	NZ_CP101451.1	29.872	626	386	17	1	610	1516010	1514244	2.52e-58	215	NZ_CP101451.1 Limosilactobacillus reuteri strain i 24.1/2 chromosome, complete genome
tetW	NZ_CP101451.1	26.849	365	196	12	6	314	1883225	1884274	1.52e-28	124	NZ_CP101451.1 Limosilactobacillus reuteri strain i 24.1/2 chromosome, complete genome
tetW	NZ_CP101451.1	39.474	152	87	2	3	151	557986	557537	1.45e-23	108	NZ_CP101451.1 Limosilactobacillus reuteri strain i 24.1/2 chromosome, complete genome
tetW	NZ_CP128357.1	27.72	671	422	11	2	612	1208520	1206517	8.49e-68	243	NZ_CP128357.1 Limosilactobacillus reuteri strain C501 chromosome, complete genome
tetW	NZ_CP128357.1	28.599	521	338	10	1	517	1444448	1445920	3.97e-46	178	NZ_CP128357.1 Limosilactobacillus reuteri strain C501 chromosome, complete genome
tetW	NZ_CP128357.1	26.849	365	196	12	6	314	1051478	1050429	1.52e-28	124	NZ_CP128357.1 Limosilactobacillus reuteri strain C501 chromosome, complete genome
tetW	NZ_CP128357.1	39.474	152	87	2	3	151	402491	402940	1.45e-23	108	NZ_CP128357.1 Limosilactobacillus reuteri strain C501 chromosome, complete genome
tetW	NZ_CM141454.1	27.72	671	422	11	2	612	1567741	1565738	8.49e-68	243	NZ_CM141454.1 Limosilactobacillus reuteri strain WLRE03 chromosome, whole genome shotgun sequence
tetW	NZ_CM141454.1	29.735	528	323	14	1	517	1809853	1811325	1.96e-46	179	NZ_CM141454.1 Limosilactobacillus reuteri strain WLRE03 chromosome, whole genome shotgun sequence
tetW	NZ_CM141454.1	27.049	366	194	13	6	314	1438927	1437878	8.29e-29	125	NZ_CM141454.1 Limosilactobacillus reuteri strain WLRE03 chromosome, whole genome shotgun sequence
tetW	NZ_CM141454.1	39.474	152	87	2	3	151	749359	749808	1.45e-23	108	NZ_CM141454.1 Limosilactobacillus reuteri strain WLRE03 chromosome, whole genome shotgun sequence
tetW	NZ_CM134188.1	27.72	671	422	11	2	612	1521740	1519737	8.49e-68	243	NZ_CM134188.1 Limosilactobacillus reuteri strain LLR3 chromosome, whole genome shotgun sequence
tetW	NZ_CM134188.1	29.735	528	323	12	1	517	1778900	1780372	7.13e-48	184	NZ_CM134188.1 Limosilactobacillus reuteri strain LLR3 chromosome, whole genome shotgun sequence
tetW	NZ_CM134188.1	26.503	366	196	13	6	314	1406786	1405737	8.48e-28	122	NZ_CM134188.1 Limosilactobacillus reuteri strain LLR3 chromosome, whole genome shotgun sequence
tetW	NZ_CM134188.1	39.474	152	87	2	3	151	602768	603217	1.45e-23	108	NZ_CM134188.1 Limosilactobacillus reuteri strain LLR3 chromosome, whole genome shotgun sequence
tetW	NZ_JBSJYZ010000005.1	27.72	671	422	11	2	612	2027500	2029503	8.49e-68	243	NZ_JBSJYZ010000005.1 Limosilactobacillus reuteri strain HLRE05 plasmid p1-HLRE04, whole genome shotgun sequence
tetW	NZ_JBSJYZ010000005.1	29.175	521	335	12	1	517	1755764	1754292	2.55e-45	176	NZ_JBSJYZ010000005.1 Limosilactobacillus reuteri strain HLRE05 plasmid p1-HLRE04, whole genome shotgun sequence
tetW	NZ_JBSJYZ010000005.1	27.049	366	194	13	6	314	21225	22274	8.29e-29	125	NZ_JBSJYZ010000005.1 Limosilactobacillus reuteri strain HLRE05 plasmid p1-HLRE04, whole genome shotgun sequence
tetW	NZ_JBSJYZ010000005.1	39.474	152	87	2	3	151	681887	681438	1.45e-23	108	NZ_JBSJYZ010000005.1 Limosilactobacillus reuteri strain HLRE05 plasmid p1-HLRE04, whole genome shotgun sequence
tetW	NZ_CP090313.1	27.72	671	422	11	2	612	2217840	2219843	8.49e-68	243	NZ_CP090313.1 Limosilactobacillus reuteri strain DS0384 chromosome, complete genome
tetW	NZ_CP090313.1	29.175	521	335	12	1	517	1947382	1945910	2.55e-45	176	NZ_CP090313.1 Limosilactobacillus reuteri strain DS0384 chromosome, complete genome
tetW	NZ_CP090313.1	27.049	366	194	13	6	314	207680	208729	8.29e-29	125	NZ_CP090313.1 Limosilactobacillus reuteri strain DS0384 chromosome, complete genome
tetW	NZ_CP090313.1	39.474	152	87	2	3	151	875173	874724	1.45e-23	108	NZ_CP090313.1 Limosilactobacillus reuteri strain DS0384 chromosome, complete genome
tetW	NZ_CP147889.1	27.72	671	422	11	2	612	2217880	2219883	8.49e-68	243	NZ_CP147889.1 Limosilactobacillus reuteri strain CUDS0384 chromosome, complete genome
tetW	NZ_CP147889.1	29.175	521	335	12	1	517	1947416	1945944	2.55e-45	176	NZ_CP147889.1 Limosilactobacillus reuteri strain CUDS0384 chromosome, complete genome
tetW	NZ_CP147889.1	27.049	366	194	13	6	314	207681	208730	8.29e-29	125	NZ_CP147889.1 Limosilactobacillus reuteri strain CUDS0384 chromosome, complete genome
tetW	NZ_CP147889.1	39.474	152	87	2	3	151	875184	874735	1.45e-23	108	NZ_CP147889.1 Limosilactobacillus reuteri strain CUDS0384 chromosome, complete genome
tetW	NZ_CP190356.1	27.72	671	422	11	2	612	1671483	1669480	8.49e-68	243	NZ_CP190356.1 Limosilactobacillus reuteri strain LM1063 chromosome, complete genome
tetW	NZ_CP190356.1	29.175	521	335	12	1	517	1943218	1944690	2.55e-45	176	NZ_CP190356.1 Limosilactobacillus reuteri strain LM1063 chromosome, complete genome
tetW	NZ_CP190356.1	27.049	366	194	13	6	314	1458756	1457707	8.29e-29	125	NZ_CP190356.1 Limosilactobacillus reuteri strain LM1063 chromosome, complete genome
tetW	NZ_CP190356.1	39.474	152	87	2	3	151	790179	790628	1.45e-23	108	NZ_CP190356.1 Limosilactobacillus reuteri strain LM1063 chromosome, complete genome
tetW	NZ_CP169042.1	27.72	671	422	11	2	612	1670623	1668620	8.49e-68	243	NZ_CP169042.1 Limosilactobacillus reuteri subsp. kinnaridis strain BG-R46 chromosome, complete genome
tetW	NZ_CP169042.1	29.175	521	335	12	1	517	1943434	1944906	2.55e-45	176	NZ_CP169042.1 Limosilactobacillus reuteri subsp. kinnaridis strain BG-R46 chromosome, complete genome
tetW	NZ_CP169042.1	27.049	366	194	13	6	314	1458976	1457927	8.29e-29	125	NZ_CP169042.1 Limosilactobacillus reuteri subsp. kinnaridis strain BG-R46 chromosome, complete genome
tetW	NZ_CP169042.1	39.474	152	87	2	3	151	790392	790841	1.45e-23	108	NZ_CP169042.1 Limosilactobacillus reuteri subsp. kinnaridis strain BG-R46 chromosome, complete genome
tetW	NZ_OZ377659.1	27.72	671	422	11	2	612	1673823	1671820	8.49e-68	243	NZ_OZ377659.1 Limosilactobacillus reuteri isolate l reuteri HDB chromosome 1
tetW	NZ_OZ377659.1	29.175	521	335	12	1	517	1945552	1947024	2.55e-45	176	NZ_OZ377659.1 Limosilactobacillus reuteri isolate l reuteri HDB chromosome 1
tetW	NZ_OZ377659.1	27.049	366	194	13	6	314	1462176	1461127	8.29e-29	125	NZ_OZ377659.1 Limosilactobacillus reuteri isolate l reuteri HDB chromosome 1
tetW	NZ_OZ377659.1	39.474	152	87	2	3	151	793381	793830	1.45e-23	108	NZ_OZ377659.1 Limosilactobacillus reuteri isolate l reuteri HDB chromosome 1
tetW	NZ_CP090476.1	27.72	671	422	11	2	612	1048082	1046079	8.49e-68	243	NZ_CP090476.1 Limosilactobacillus reuteri strain M2021619 chromosome, complete genome
tetW	NZ_CP090476.1	29.175	521	335	12	1	517	1320868	1322340	2.55e-45	176	NZ_CP090476.1 Limosilactobacillus reuteri strain M2021619 chromosome, complete genome
tetW	NZ_CP090476.1	27.049	366	194	13	6	314	834615	833566	8.29e-29	125	NZ_CP090476.1 Limosilactobacillus reuteri strain M2021619 chromosome, complete genome
tetW	NZ_CP090476.1	39.474	152	87	2	3	151	166037	166486	1.45e-23	108	NZ_CP090476.1 Limosilactobacillus reuteri strain M2021619 chromosome, complete genome
tetW	NC_015697.1	27.72	671	422	11	2	612	575396	573393	8.49e-68	243	NC_015697.1 Limosilactobacillus reuteri SD2112, complete sequence
tetW	NC_015697.1	29.175	521	335	12	1	517	844841	846313	2.55e-45	176	NC_015697.1 Limosilactobacillus reuteri SD2112, complete sequence
tetW	NC_015697.1	27.049	366	194	13	6	314	363749	362700	8.29e-29	125	NC_015697.1 Limosilactobacillus reuteri SD2112, complete sequence
tetW	NC_015697.1	39.474	152	87	2	3	151	1918580	1919029	1.45e-23	108	NC_015697.1 Limosilactobacillus reuteri SD2112, complete sequence
tetW	NZ_CP193410.1	27.72	671	422	11	2	612	2448723	2450726	8.50e-68	243	NZ_CP193410.1 Limosilactobacillus reuteri strain HP-B1251 chromosome, complete genome
tetW	NZ_CP193410.1	27.72	671	422	11	2	612	1664821	1662818	8.50e-68	243	NZ_CP193410.1 Limosilactobacillus reuteri strain HP-B1251 chromosome, complete genome
tetW	NZ_CP193410.1	29.872	626	386	17	1	610	2212625	2210859	2.52e-58	215	NZ_CP193410.1 Limosilactobacillus reuteri strain HP-B1251 chromosome, complete genome
tetW	NZ_CP193410.1	29.175	521	335	12	1	517	1936006	1937478	2.55e-45	176	NZ_CP193410.1 Limosilactobacillus reuteri strain HP-B1251 chromosome, complete genome
tetW	NZ_CP193410.1	27.049	366	194	13	6	314	1457922	1456873	8.29e-29	125	NZ_CP193410.1 Limosilactobacillus reuteri strain HP-B1251 chromosome, complete genome
tetW	NZ_CP193410.1	26.849	365	196	12	6	314	2579845	2580894	1.52e-28	124	NZ_CP193410.1 Limosilactobacillus reuteri strain HP-B1251 chromosome, complete genome
tetW	NZ_CP193410.1	39.474	152	87	2	3	151	789111	789560	1.45e-23	108	NZ_CP193410.1 Limosilactobacillus reuteri strain HP-B1251 chromosome, complete genome
tetW	NZ_CP193410.1	39.474	152	87	2	3	151	3226495	3226046	1.45e-23	108	NZ_CP193410.1 Limosilactobacillus reuteri strain HP-B1251 chromosome, complete genome
tetW	NZ_CP169045.1	27.72	671	422	11	2	612	1669543	1667540	8.50e-68	243	NZ_CP169045.1 Limosilactobacillus reuteri subsp. kinnaridis strain DSM 17938 chromosome, complete genome
tetW	NZ_CP169045.1	27.869	671	421	12	2	612	2705240	2707243	9.33e-68	243	NZ_CP169045.1 Limosilactobacillus reuteri subsp. kinnaridis strain DSM 17938 chromosome, complete genome
tetW	NZ_CP169045.1	28.407	521	339	10	1	517	2520311	2518839	2.44e-45	176	NZ_CP169045.1 Limosilactobacillus reuteri subsp. kinnaridis strain DSM 17938 chromosome, complete genome
tetW	NZ_CP169045.1	29.175	521	335	12	1	517	1941278	1942750	2.55e-45	176	NZ_CP169045.1 Limosilactobacillus reuteri subsp. kinnaridis strain DSM 17938 chromosome, complete genome
tetW	NZ_CP169045.1	25.478	471	271	16	6	416	2832642	2833994	3.73e-31	132	NZ_CP169045.1 Limosilactobacillus reuteri subsp. kinnaridis strain DSM 17938 chromosome, complete genome
tetW	NZ_CP169045.1	27.049	366	194	13	6	314	1457896	1456847	8.29e-29	125	NZ_CP169045.1 Limosilactobacillus reuteri subsp. kinnaridis strain DSM 17938 chromosome, complete genome
tetW	NZ_CP169045.1	39.474	152	87	2	3	151	3556975	3556526	1.45e-23	108	NZ_CP169045.1 Limosilactobacillus reuteri subsp. kinnaridis strain DSM 17938 chromosome, complete genome
tetW	NZ_CP169045.1	39.474	152	87	2	3	151	790392	790841	1.45e-23	108	NZ_CP169045.1 Limosilactobacillus reuteri subsp. kinnaridis strain DSM 17938 chromosome, complete genome
tetW	NZ_CP089962.1	27.72	671	422	11	2	612	1579361	1577358	8.50e-68	243	NZ_CP089962.1 Limosilactobacillus reuteri strain NL02 chromosome, complete genome
tetW	NZ_CP089962.1	28.018	671	420	13	2	612	3738541	3740544	2.17e-67	242	NZ_CP089962.1 Limosilactobacillus reuteri strain NL02 chromosome, complete genome
tetW	NZ_CP089962.1	28.599	521	338	10	1	517	1811430	1812902	3.98e-46	178	NZ_CP089962.1 Limosilactobacillus reuteri strain NL02 chromosome, complete genome
tetW	NZ_CP089962.1	28.407	521	339	10	1	517	3476468	3474996	1.67e-44	174	NZ_CP089962.1 Limosilactobacillus reuteri strain NL02 chromosome, complete genome
tetW	NZ_CP089962.1	24.841	471	274	14	6	416	3869845	3871197	1.87e-30	130	NZ_CP089962.1 Limosilactobacillus reuteri strain NL02 chromosome, complete genome
tetW	NZ_CP089962.1	26.849	365	196	12	6	314	1422319	1421270	1.52e-28	124	NZ_CP089962.1 Limosilactobacillus reuteri strain NL02 chromosome, complete genome
tetW	NZ_CP089962.1	39.474	152	87	2	3	151	773332	773781	1.45e-23	108	NZ_CP089962.1 Limosilactobacillus reuteri strain NL02 chromosome, complete genome
tetW	NZ_CP089962.1	39.474	152	87	2	3	151	2463579	2463130	1.45e-23	108	NZ_CP089962.1 Limosilactobacillus reuteri strain NL02 chromosome, complete genome
tetW	NC_021494.1	27.869	671	421	12	2	612	507730	509733	9.33e-68	243	NC_021494.1 Limosilactobacillus reuteri I5007, complete sequence
tetW	NC_021494.1	28.407	521	339	10	1	517	319865	318393	2.44e-45	176	NC_021494.1 Limosilactobacillus reuteri I5007, complete sequence
tetW	NC_021494.1	25.478	471	271	16	6	416	642559	643911	6.81e-31	132	NC_021494.1 Limosilactobacillus reuteri I5007, complete sequence
tetW	NC_021494.1	39.474	152	87	2	3	151	1292553	1292104	1.45e-23	108	NC_021494.1 Limosilactobacillus reuteri I5007, complete sequence
tetW	NZ_CP084583.1	27.869	671	421	12	2	612	507739	509742	9.33e-68	243	NZ_CP084583.1 Limosilactobacillus reuteri strain 19-E-3 chromosome, complete genome
tetW	NZ_CP084583.1	29.278	526	328	12	1	517	319898	318426	1.94e-45	176	NZ_CP084583.1 Limosilactobacillus reuteri strain 19-E-3 chromosome, complete genome
tetW	NZ_CP084583.1	25.319	470	273	15	6	416	642587	643939	9.54e-31	131	NZ_CP084583.1 Limosilactobacillus reuteri strain 19-E-3 chromosome, complete genome
tetW	NZ_CP084583.1	39.474	152	87	2	3	151	1292551	1292102	1.45e-23	108	NZ_CP084583.1 Limosilactobacillus reuteri strain 19-E-3 chromosome, complete genome
tetW	NZ_CP084584.1	27.869	671	421	12	2	612	507747	509750	9.33e-68	243	NZ_CP084584.1 Limosilactobacillus reuteri strain 19-E-6 chromosome, complete genome
tetW	NZ_CP084584.1	29.278	526	328	12	1	517	319894	318422	1.94e-45	176	NZ_CP084584.1 Limosilactobacillus reuteri strain 19-E-6 chromosome, complete genome
tetW	NZ_CP084584.1	25.319	470	273	15	6	416	642608	643960	9.54e-31	131	NZ_CP084584.1 Limosilactobacillus reuteri strain 19-E-6 chromosome, complete genome
tetW	NZ_CP084584.1	39.474	152	87	2	3	151	1292570	1292121	1.45e-23	108	NZ_CP084584.1 Limosilactobacillus reuteri strain 19-E-6 chromosome, complete genome
tetW	NZ_CM122995.1	27.869	671	421	12	2	612	1169984	1167981	9.33e-68	243	NZ_CM122995.1 Limosilactobacillus reuteri strain sample_A chromosome, whole genome shotgun sequence
tetW	NZ_CM122995.1	29.063	523	333	12	1	517	1352390	1353862	1.82e-45	176	NZ_CM122995.1 Limosilactobacillus reuteri strain sample_A chromosome, whole genome shotgun sequence
tetW	NZ_CM122995.1	25.478	471	271	16	6	416	1050879	1049527	6.07e-31	132	NZ_CM122995.1 Limosilactobacillus reuteri strain sample_A chromosome, whole genome shotgun sequence
tetW	NZ_CM122995.1	39.474	152	87	2	3	151	429016	429465	1.45e-23	108	NZ_CM122995.1 Limosilactobacillus reuteri strain sample_A chromosome, whole genome shotgun sequence
tetW	NZ_CM136784.1	27.869	671	421	12	2	612	1610487	1608484	9.33e-68	243	NZ_CM136784.1 Limosilactobacillus reuteri strain MKLQ3807-13 chromosome, whole genome shotgun sequence
tetW	NZ_CM136784.1	30.28	535	311	14	1	517	1843500	1844972	7.28e-46	177	NZ_CM136784.1 Limosilactobacillus reuteri strain MKLQ3807-13 chromosome, whole genome shotgun sequence
tetW	NZ_CM136784.1	26.776	366	195	13	6	314	1470830	1469781	2.13e-28	124	NZ_CM136784.1 Limosilactobacillus reuteri strain MKLQ3807-13 chromosome, whole genome shotgun sequence
tetW	NZ_CM136784.1	39.474	152	87	2	3	151	736757	737206	1.45e-23	108	NZ_CM136784.1 Limosilactobacillus reuteri strain MKLQ3807-13 chromosome, whole genome shotgun sequence
tetW	NZ_CP054657.1	27.869	671	421	12	2	612	496677	498680	9.33e-68	243	NZ_CP054657.1 Limosilactobacillus reuteri strain AN417 chromosome, complete genome
tetW	NZ_CP054657.1	28.407	521	339	10	1	517	317380	315908	2.72e-45	176	NZ_CP054657.1 Limosilactobacillus reuteri strain AN417 chromosome, complete genome
tetW	NZ_CP054657.1	25.319	470	273	15	6	416	627321	628673	9.54e-31	131	NZ_CP054657.1 Limosilactobacillus reuteri strain AN417 chromosome, complete genome
tetW	NZ_CP054657.1	39.474	152	87	2	3	151	1401934	1401485	1.45e-23	108	NZ_CP054657.1 Limosilactobacillus reuteri strain AN417 chromosome, complete genome
tetW	NZ_CP130282.1	27.869	671	421	12	2	612	1542812	1544815	9.33e-68	243	NZ_CP130282.1 Limosilactobacillus reuteri strain 03 chromosome, complete genome
tetW	NZ_CP130282.1	28.407	521	339	10	1	517	1341171	1339699	3.58e-45	176	NZ_CP130282.1 Limosilactobacillus reuteri strain 03 chromosome, complete genome
tetW	NZ_CP130282.1	25.478	471	271	16	6	416	1675621	1676973	6.81e-31	132	NZ_CP130282.1 Limosilactobacillus reuteri strain 03 chromosome, complete genome
tetW	NZ_CP130282.1	39.474	152	87	2	3	151	333165	332716	1.45e-23	108	NZ_CP130282.1 Limosilactobacillus reuteri strain 03 chromosome, complete genome
tetW	NZ_JBQAPQ010000002.1	27.869	671	421	12	2	612	604870	602867	9.33e-68	243	NZ_JBQAPQ010000002.1 Limosilactobacillus reuteri strain sample_A plasmid unnamed1, whole genome shotgun sequence
tetW	NZ_JBQAPQ010000002.1	30.28	535	311	14	1	517	844174	845646	7.28e-46	177	NZ_JBQAPQ010000002.1 Limosilactobacillus reuteri strain sample_A plasmid unnamed1, whole genome shotgun sequence
tetW	NZ_JBQAPQ010000002.1	25.69	471	270	16	6	416	458735	457383	1.77e-31	134	NZ_JBQAPQ010000002.1 Limosilactobacillus reuteri strain sample_A plasmid unnamed1, whole genome shotgun sequence
tetW	NZ_JBQAPQ010000002.1	39.474	152	87	2	3	151	1773144	1773593	1.45e-23	108	NZ_JBQAPQ010000002.1 Limosilactobacillus reuteri strain sample_A plasmid unnamed1, whole genome shotgun sequence
tetW	NZ_CP101453.1	27.72	671	422	11	2	612	1620192	1618189	1.03e-67	243	NZ_CP101453.1 Limosilactobacillus reuteri strain i 24.1/2 plasmid unnamed4, complete sequence
tetW	NZ_CP101453.1	29.924	528	322	14	1	517	1845033	1846505	5.38e-47	181	NZ_CP101453.1 Limosilactobacillus reuteri strain i 24.1/2 plasmid unnamed4, complete sequence
tetW	NZ_CP101453.1	27.049	366	194	13	6	314	1484258	1483209	1.01e-28	125	NZ_CP101453.1 Limosilactobacillus reuteri strain i 24.1/2 plasmid unnamed4, complete sequence
tetW	NZ_CP101453.1	39.474	152	87	2	3	151	773470	773919	1.45e-23	108	NZ_CP101453.1 Limosilactobacillus reuteri strain i 24.1/2 plasmid unnamed4, complete sequence
tetW	NZ_CP015408.2	27.571	671	423	10	2	612	1153155	1151152	1.48e-67	242	NZ_CP015408.2 Limosilactobacillus reuteri strain I49 chromosome, complete genome
tetW	NZ_CP015408.2	28.215	521	340	10	1	517	1414601	1416073	3.79e-44	172	NZ_CP015408.2 Limosilactobacillus reuteri strain I49 chromosome, complete genome
tetW	NZ_CP015408.2	25.265	471	272	15	6	416	1041979	1040627	5.60e-31	132	NZ_CP015408.2 Limosilactobacillus reuteri strain I49 chromosome, complete genome
tetW	NZ_CP015408.2	39.474	152	87	2	3	151	366467	366916	1.45e-23	108	NZ_CP015408.2 Limosilactobacillus reuteri strain I49 chromosome, complete genome
tetW	NZ_CP065318.1	27.571	671	423	10	2	612	1548045	1550048	1.48e-67	242	NZ_CP065318.1 Limosilactobacillus reuteri strain I49 chromosome
tetW	NZ_CP065318.1	28.215	521	340	10	1	517	1286599	1285127	3.79e-44	172	NZ_CP065318.1 Limosilactobacillus reuteri strain I49 chromosome
tetW	NZ_CP065318.1	25.265	471	272	15	6	416	1659221	1660573	5.60e-31	132	NZ_CP065318.1 Limosilactobacillus reuteri strain I49 chromosome
tetW	NZ_CP065318.1	39.474	152	87	2	3	151	289962	289513	1.45e-23	108	NZ_CP065318.1 Limosilactobacillus reuteri strain I49 chromosome
tetW	NC_021872.1	27.571	671	423	10	2	612	1666475	1664472	1.48e-67	242	NC_021872.1 Limosilactobacillus reuteri TD1, complete sequence
tetW	NC_021872.1	28.791	521	337	10	1	517	1931707	1933179	6.76e-46	177	NC_021872.1 Limosilactobacillus reuteri TD1, complete sequence
tetW	NC_021872.1	27.049	366	194	13	6	314	1545504	1544455	1.54e-28	124	NC_021872.1 Limosilactobacillus reuteri TD1, complete sequence
tetW	NC_021872.1	39.474	152	87	2	3	151	751616	752065	1.45e-23	108	NC_021872.1 Limosilactobacillus reuteri TD1, complete sequence
tetW	NZ_CP136906.1	27.571	671	423	10	2	612	1672612	1670609	1.48e-67	242	NZ_CP136906.1 Limosilactobacillus reuteri strain P43 chromosome, complete genome
tetW	NZ_CP136906.1	28.897	526	330	11	1	517	1935990	1937462	6.26e-45	175	NZ_CP136906.1 Limosilactobacillus reuteri strain P43 chromosome, complete genome
tetW	NZ_CP136906.1	25.69	471	270	16	6	416	1559231	1557879	2.78e-31	133	NZ_CP136906.1 Limosilactobacillus reuteri strain P43 chromosome, complete genome
tetW	NZ_CP136906.1	39.474	152	87	2	3	151	763693	764142	1.45e-23	108	NZ_CP136906.1 Limosilactobacillus reuteri strain P43 chromosome, complete genome
tetW	NZ_CP041676.1	27.571	671	423	10	2	612	554639	556642	1.48e-67	242	NZ_CP041676.1 Limosilactobacillus reuteri strain LL7 chromosome, complete genome
tetW	NZ_CP041676.1	28.897	526	330	11	1	517	1991459	1992931	6.26e-45	175	NZ_CP041676.1 Limosilactobacillus reuteri strain LL7 chromosome, complete genome
tetW	NZ_CP041676.1	27.049	366	194	13	6	314	676718	677767	1.39e-28	124	NZ_CP041676.1 Limosilactobacillus reuteri strain LL7 chromosome, complete genome
tetW	NZ_CP041676.1	39.474	152	87	2	3	151	1464959	1464510	1.45e-23	108	NZ_CP041676.1 Limosilactobacillus reuteri strain LL7 chromosome, complete genome
tetW	NZ_CP102425.1	27.571	671	423	10	2	612	1712017	1710014	1.48e-67	242	NZ_CP102425.1 Limosilactobacillus reuteri strain FN041 chromosome, complete genome
tetW	NZ_CP102425.1	28.407	521	339	10	1	517	2023323	2024795	6.06e-46	178	NZ_CP102425.1 Limosilactobacillus reuteri strain FN041 chromosome, complete genome
tetW	NZ_CP102425.1	25.265	471	272	15	6	416	1588386	1587034	5.50e-31	132	NZ_CP102425.1 Limosilactobacillus reuteri strain FN041 chromosome, complete genome
tetW	NZ_CP102425.1	39.474	152	87	2	3	151	790600	791049	1.45e-23	108	NZ_CP102425.1 Limosilactobacillus reuteri strain FN041 chromosome, complete genome
tetW	NZ_CP139478.1	28.018	671	420	13	2	612	1624716	1622713	2.17e-67	242	NZ_CP139478.1 Limosilactobacillus reuteri strain IMAUJBR3 chromosome, complete genome
tetW	NZ_CP139478.1	29.167	624	393	15	1	610	1850070	1851836	3.15e-58	214	NZ_CP139478.1 Limosilactobacillus reuteri strain IMAUJBR3 chromosome, complete genome
tetW	NZ_CP139478.1	27.049	366	194	13	6	314	1439713	1438664	2.09e-28	124	NZ_CP139478.1 Limosilactobacillus reuteri strain IMAUJBR3 chromosome, complete genome
tetW	NZ_CP139478.1	39.474	152	87	2	3	151	787738	788187	1.45e-23	108	NZ_CP139478.1 Limosilactobacillus reuteri strain IMAUJBR3 chromosome, complete genome
tetW	NZ_CP029613.1	28.018	671	420	13	2	612	2001981	1999978	2.17e-67	242	NZ_CP029613.1 Limosilactobacillus reuteri strain Byun-re-01 chromosome, complete genome
tetW	NZ_CP029613.1	29.331	508	319	12	1	501	44886	46310	2.02e-43	170	NZ_CP029613.1 Limosilactobacillus reuteri strain Byun-re-01 chromosome, complete genome
tetW	NZ_CP029613.1	24.841	471	274	14	6	416	1868077	1866725	1.87e-30	130	NZ_CP029613.1 Limosilactobacillus reuteri strain Byun-re-01 chromosome, complete genome
tetW	NZ_CP029613.1	39.474	152	87	2	3	151	1090392	1090841	1.45e-23	108	NZ_CP029613.1 Limosilactobacillus reuteri strain Byun-re-01 chromosome, complete genome
tetW	NZ_CP029615.1	28.018	671	420	13	2	612	1853629	1855632	2.17e-67	242	NZ_CP029615.1 Limosilactobacillus reuteri strain SKKU-OGDONS-01 chromosome, complete genome
tetW	NZ_CP029615.1	29.331	508	319	12	1	501	1564496	1563072	2.02e-43	170	NZ_CP029615.1 Limosilactobacillus reuteri strain SKKU-OGDONS-01 chromosome, complete genome
tetW	NZ_CP029615.1	24.841	471	274	14	6	416	1984001	1985353	1.87e-30	130	NZ_CP029615.1 Limosilactobacillus reuteri strain SKKU-OGDONS-01 chromosome, complete genome
tetW	NZ_CP029615.1	39.474	152	87	2	3	151	520860	520411	1.45e-23	108	NZ_CP029615.1 Limosilactobacillus reuteri strain SKKU-OGDONS-01 chromosome, complete genome
