# Supplementary material for: Genomic and Phenotypic Characterization of Avian-Derived Limosilactobacillus reuteri Strains Showing Pathogen-Inhibiting Activity and Folate Production
Source: Animals (Basel). 2026 Jul 2;16(13):2039. doi: 10.3390/ani16132039 (PMC13360156; doi:10.3390/ani16132039)
Supplement: Supplementary file 1 [file animals-16-02039-s001.zip › Table S2 Folate metabolic intermediates predicted for each pathway as predicted for strains LBM-Ti173 and LBM-Ti195. Other L. reuteri strains are includ.xlsx]

## Sheet: Folha1
LBM-Ti173				LBM-Ti195
#	CDS Position	BLAST Hit	E-Value	#	CDS Position	BLAST Hit	E-Value
1	15734..19396	PP_00017;putative minor tail protein;phage;-;PHAGE_Strept_Sfi21_NC_000872	2.23e-110	1	15734..19396	PP_00017;putative minor tail protein;phage;-;PHAGE_Strept_Sfi21_NC_000872	2.23e-110
2	19672..20217	PP_00018;hypothetical protein;phage;-;PHAGE_Bacill_SPP1_NC_004166	2.69e-05	2	19672..20217	PP_00018;hypothetical protein;phage;-;PHAGE_Bacill_SPP1_NC_004166	2.69e-05
3	22179..22544	PP_00023;head-tail connector;phage;-;PHAGE_Lactob_iLp84_NC_028783	8.45e-13	3	22179..22544	PP_00023;head-tail connector;phage;-;PHAGE_Lactob_iLp84_NC_028783	8.45e-13
4	22557..23633	PP_00024;coat protein;phage;-;PHAGE_Entero_phiFL3A_NC_013648	2.52e-46	4	22557..23633	PP_00024;coat protein;phage;-;PHAGE_Entero_phiFL3A_NC_013648	2.52e-46
5	23648..24301	PP_00025;hypothetical protein;phage;-;PHAGE_Strept_P9_NC_009819	2.67e-07	5	23648..24301	PP_00025;hypothetical protein;phage;-;PHAGE_Strept_P9_NC_009819	2.67e-07
6	24431..25381	PP_00026;capsid;phage;-;PHAGE_Strept_Alq132_NC_013598	4.41e-09	6	24431..25381	PP_00026;capsid;phage;-;PHAGE_Strept_Alq132_NC_013598	4.41e-09
7	25381..27045	PP_00027;portal protein;phage;-;PHAGE_Entero_phiFL2A_NC_013643	1.03e-68	7	25381..27045	PP_00027;portal protein;phage;-;PHAGE_Entero_phiFL2A_NC_013643	1.03e-68
8	27045..28340	PP_00028;TerL;phage;-;PHAGE_Staphy_StB12_NC_020490	4.11e-157	8	27045..28340	PP_00028;TerL;phage;-;PHAGE_Staphy_StB12_NC_020490	4.11e-157
9	28315..28878	PP_00029;terminase small subunit;phage;-;PHAGE_Lactob_phiPYB5_NC_027982	7.83e-51	9	28315..28878	PP_00029;terminase small subunit;phage;-;PHAGE_Lactob_phiPYB5_NC_027982	7.83e-51
10	29225..29608	PP_00030;type II toxin-antitoxin system HicB family antitoxin;phage;-;PHAGE_Paenib_PBL1c_NC_048689	4.79e-17	10	29225..29608	PP_00031;type II toxin-antitoxin system HicB family antitoxin;phage;-;PHAGE_Paenib_PBL1c_NC_048689	4.79e-17
11	30756..31169	PP_00032;phage transcriptional regulator;phage;-;PHAGE_Lactob_LF1_NC_019486	1.08e-10	11	30756..31169	PP_00033;phage transcriptional regulator;phage;-;PHAGE_Lactob_LF1_NC_019486	1.08e-10
12	33699..34043	PP_00041;hypothetical protein;phage;-;PHAGE_Pseudo_LKO4_NC_041934	2.5e-19	12	33699..34043	PP_00042;hypothetical protein;phage;-;PHAGE_Pseudo_LKO4_NC_041934	2.5e-19
13	34030..34503	PP_00042;putative methyltransferase;phage;-;PHAGE_Staphy_vB_SpsS_QT1_NC_048192	6.59e-59	13	34030..34503	PP_00043;putative methyltransferase;phage;-;PHAGE_Staphy_vB_SpsS_QT1_NC_048192	6.59e-59
14	36232..37071	PP_00048;77ORF016;phage;-;PHAGE_Staphy_77_NC_005356	3.34e-37	14	36232..37071	PP_00049;77ORF016;phage;-;PHAGE_Staphy_77_NC_005356	3.34e-37
15	37074..37898	PP_00049;hypothetical protein;phage;-;PHAGE_Lactob_LF1_NC_019486	3.27e-133	15	37074..37898	PP_00050;hypothetical protein;phage;-;PHAGE_Lactob_LF1_NC_019486	3.27e-133
16	37882..38811	PP_00050;RecT protein;phage;-;PHAGE_Lactob_LF1_NC_019486	3.81e-104	16	37882..38811	PP_00051;RecT protein;phage;-;PHAGE_Lactob_LF1_NC_019486	3.81e-104
17	38804..39076	PP_00051;ORF061;phage;-;PHAGE_Staphy_187_NC_007047	1.11e-13	17	38804..39076	PP_00052;ORF061;phage;-;PHAGE_Staphy_187_NC_007047	1.11e-13
18	39514..39738	PP_00054;hypothetical protein;phage;-;PHAGE_Lactob_Lj965_NC_005355	3.16e-08	18	41251..42000	PP_00061;antirepressor;phage;-;PHAGE_Lactob_ViSo_2018a_NC_048104	3.86e-66
19	41251..42000	PP_00061;antirepressor;phage;-;PHAGE_Lactob_ViSo_2018a_NC_048104	3.86e-66	19	42443..42751	PP_00063;transcriptional regulator;phage;-;PHAGE_Lactob_PLE2_NC_031036	1.92e-32
20	42443..42751	PP_00063;transcriptional regulator;phage;-;PHAGE_Lactob_PLE2_NC_031036	1.92e-32	20	42748..43173	PP_00064;hypothetical protein;phage;-;PHAGE_Lactob_PLE3_NC_031125	5.19e-23
21	42748..43173	PP_00064;hypothetical protein;phage;-;PHAGE_Lactob_PLE3_NC_031125	5.19e-23	21	43226..43771	PP_00065;Gp2 phage-like protein;phage;-;PHAGE_Lactob_T25_NC_048625	6.8e-18
22	43226..43771	PP_00065;Gp2 phage-like protein;phage;-;PHAGE_Lactob_T25_NC_048625	6.8e-18	22	44381..44893	PP_00067;hypothetical protein;phage;-;PHAGE_Lactob_Lj928_NC_005354	3.92e-30
23	44381..44893	PP_00067;hypothetical protein;phage;-;PHAGE_Lactob_Lj928_NC_005354	3.92e-30	23	45112..46125	PP_00068;abortive infection bacteriophage resistance protein;phage;-;PHAGE_Entero_vB_IME197_NC_028671	5.14e-21
24	45112..46125	PP_00068;abortive infection bacteriophage resistance protein;phage;-;PHAGE_Entero_vB_IME197_NC_028671	5.14e-21	24	46381..47646	PP_00069;putative integrase;phage;-;PHAGE_Lactob_phiPYB5_NC_027982	5.65e-120
25	46381..47646	PP_00069;putative integrase;phage;-;PHAGE_Lactob_phiPYB5_NC_027982	5.65e-120	25	48970..49989	PP_00071;lactose operon repressor;phage;-;PHAGE_Entero_DE3_NC_042057	7.89e-18
26	48985..49989	PP_00071;lactose operon repressor;phage;-;PHAGE_Entero_DE3_NC_042057	8.14e-18
