# Supplementary material for: Genomic and Phenotypic Characterization of Avian-Derived Limosilactobacillus reuteri Strains Showing Pathogen-Inhibiting Activity and Folate Production
Source: Animals (Basel). 2026 Jul 2;16(13):2039. doi: 10.3390/ani16132039 (PMC13360156; doi:10.3390/ani16132039)
Supplement: Supplementary file 1 [file animals-16-02039-s001.zip › Table S3 Phage genes at intact regions predicted by PHASTEST tool, for strains LBM-Ti173 and LBM-Ti195, respectively..xlsx]

## Sheet: Folate Biosynthesis Cluster
	Folate Biosynthesis Cluster
private organisms	Organism	Domain	Taxonomy	Variant
	active	TilS	R2	FtsH	FolE1	FolP	FolA3	FolB	FolK	R9	R10	R11	PanG	R13	R14	Pattern
1	Limosilactobacillus reuteri LBM-Ti195 (1598.3219)	Bacteria	Bacteria; Bacillati; Bacillota; Bacilli; Lactobacillales; Lactobacillaceae; Limosilactobacillus; Limosilactobacillus reuteri; Limosilactobacillus reuteri LBM-A1	2.x	yes	939	544, 938	937	654	657		652	653							a101111101102102000102102000000000000000000
1	Limosilactobacillus reuteri LBM-Ti173 (1598.3220)	Bacteria	Bacteria; Bacillati; Bacillota; Bacilli; Lactobacillales; Lactobacillaceae; Limosilactobacillus; Limosilactobacillus reuteri; Limosilactobacillus reuteri LBM-A2	2.x	yes	1178	1177, 2000	1176	1600	1603		1598	1599							a101111101102102000102102000000000000000000
0	Lactobacillus delbrueckii subsp. bulgaricus ATCC 11842 (390333.6)	Bacteria	Bacteria; Firmicutes; Bacilli; Lactobacillales; Lactobacillaceae; Lactobacillus; Lactobacillus delbrueckii; Lactobacillus delbrueckii subsp. bulgaricus	2.x	yes	324	484	325	218	220		217	218							a101010101102102000102102000000000000000000
0	Lactobacillus delbrueckii subsp. bulgaricus ATCC BAA-365 (321956.5)	Bacteria	Bacteria; Firmicutes; Bacilli; Lactobacillales; Lactobacillaceae; Lactobacillus; Lactobacillus delbrueckii; Lactobacillus delbrueckii subsp. bulgaricus; Lactobacillus delbruecki delbrueckii subsp. bulgaricus ATCC BAA-365	2.x	yes	288	425	289	189	191		188	189							a101010101102102000102102000000000000000000
0	Lactobacillus fermentum IFO 3956 (334390.3)	Bacteria	Bacteria; Firmicutes; Bacilli; Lactobacillales; Lactobacillaceae; Lactobacillus; Lactobacillus fermentum	2.x	yes	242	243	244	1466	1463		1468	1467							a101101101102102000102102000000000000000000
0	Lactobacillus helveticus DPC 4571 (405566.3)	Bacteria	Bacteria; Firmicutes; Bacilli; Lactobacillales; Lactobacillaceae; Lactobacillus; Lactobacillus helveticus; Lactobacillus helveticus DPC 4571	2.x	yes	308	1243, 673	309	1266	1268		1265	1266							a101020101102102000102102000000000000000000
0	Lactobacillus plantarum WCFS1 (220668.1)	Bacteria	Bacteria; Firmicutes; Bacilli; Lactobacillales; Lactobacillaceae; Lactobacillus; Lactobacillus plantarum; Lactobacillus plantarum WCFS1; Lactobacillus plantarum WCFS1	2.x	yes	455	456	457	2687	3062		2689	2688						486	a101101101102102000102102000000000000000010
0	Lactobacillus reuteri JCM 1112 (557433.3)	Bacteria	Bacteria; Firmicutes; Bacilli; Lactobacillales; Lactobacillaceae; Lactobacillus; Lactobacillus reuteri	2.x	yes	272	1983, 273	274, 275	1329	1326		1331	1330							a101111201102102000102102000000000000000000
0	Lactobacillus reuteri F275 (299033.6)	Bacteria	Bacteria; Firmicutes; Bacilli; Lactobacillales; Lactobacillaceae; Lactobacillus; Lactobacillus reuteri; Lactobacillus reuteri F275	2.x	yes	260	1881, 261	262	1259	1256		1261	1260							a101111101102102000102102000000000000000000

## Sheet: Folate Biosynthesis
	Folate Biosynthesis
private organisms	Organism	Domain	Taxonomy	Variant
	active	*folE	*folQ	*DHNA	FolX	FolK	*FolP	*DHFS	*DHFR	*fpgs	PqqC-like	pabAa	pabAb	pabAc	*dTMP	GlyA	Fmt	FolD	FthS	5-FCL	Trans4	Tdk	Trans3	Trans1	Trans2	FolT	ECFp	ECFa	Pattern
1	Limosilactobacillus reuteri LBM-A1 (1598.3219)	Bacteria	Bacteria; Bacillati; Bacillota; Bacilli; Lactobacillales; Lactobacillaceae; Limosilactobacillus; Limosilactobacillus reuteri; Limosilactobacillus reuteri LBM-A1	2101	yes	654		652		653	657	129, 655	1945	129, 655					1946					721						567, 568			a101000101000101101202103203000000000000103000000000000010000000000000000204000000
1	Limosilactobacillus reuteri LBM-A2 (1598.3220)	Bacteria	Bacteria; Bacillati; Bacillota; Bacilli; Lactobacillales; Lactobacillaceae; Limosilactobacillus; Limosilactobacillus reuteri; Limosilactobacillus reuteri LBM-A2	2101	yes	1600		1598		1599	1603	1601, 261	787	1601, 261					788					747									a101000101000101101202103203000000000000103000000000000010000000000000000000000000
0	Lactobacillus casei ATCC 334 (321967.8)	Bacteria	Bacteria; Firmicutes; Bacilli; Lactobacillales; Lactobacillaceae; Lactobacillus; Lactobacillus casei; Lactobacillus casei ATCC 334	*001	yes							1208	1345_12	1208					1344_21	1114	1592	1607	1419	727	1343, 2192, 270, 630, 649	1110				2198	2409	2410, 2411	a000000000000000000101102102000000000000102103010010010010143103000000000010104204
0	Lactobacillus plantarum WCFS1 (220668.1)	Bacteria	Bacteria; Firmicutes; Bacilli; Lactobacillales; Lactobacillaceae; Lactobacillus; Lactobacillus plantarum; Lactobacillus plantarum WCFS1; Lactobacillus plantarum WCFS1	2101	yes	2687_1		2689_6		2688	2684	1929, 2686	1550_12	1929, 2686					1551_21	1973	1342	1326	1479	1301	1552	1977				131, 2910	895	893, 894	a101000101000101010202103203000000000000103104010010010010104104000000000020105205
0	Lactobacillus johnsonii NCC 533 (257314.1)	Bacteria	Bacteria; Firmicutes; Bacilli; Lactobacillales; Lactobacillaceae; Lactobacillus; Lactobacillus johnsonii; Lactobacillus johnsonii NCC 533; Lactobacillus johnsonii NCC 533	1	yes							800	1258_12	800					1259_21	266	1328	1056, 1338	1029	1410		770				444	375	373, 374	a000000000000000000101102102000000000000102010010020010010000010000000000010103203
0	Lactobacillus fermentum IFO 3956 (334390.3)	Bacteria	Bacteria; Firmicutes; Bacilli; Lactobacillales; Lactobacillaceae; Lactobacillus; Lactobacillus fermentum	*2.101	yes	1466_1		1468_6		1467	1463_10	1465, 543	974_12	1465, 543					973_21	469	1376	1388	122	1407	972	465					1632	1633, 1634	a101000101000101101202103203000000000000103104010010010010104104000000000000105205
0	Lactobacillus helveticus DPC 4571 (405566.3)	Bacteria	Bacteria; Firmicutes; Bacilli; Lactobacillales; Lactobacillaceae; Lactobacillus; Lactobacillus helveticus; Lactobacillus helveticus DPC 4571	*001	yes	1266_1		1265_6		1266_1	1268_10	1267, 881	997_12	1267, 881					996_21	281	1483	1493, 1497	1332, 1617	1650		835				430	357	355, 356	a101000101000101101202103203000000000000103010010204020010000010000000000010105205
0	Lactobacillus delbrueckii subsp. bulgaricus ATCC BAA-365 (321956.5)	Bacteria	Bacteria; Firmicutes; Bacilli; Lactobacillales; Lactobacillaceae; Lactobacillus; Lactobacillus delbrueckii; Lactobacillus delbrueckii subsp. bulgaricus; Lactobacillus delbruecki delbrueckii subsp. bulgaricus ATCC BAA-365	*5	yes	189_1		188_6		189_1	191_10	190	648_12	190, 590					647_21		1136	1146	806	1194		562				1301, 1302	341	339, 340	a101000101000101101101102112000000000000102000010010010010000010000000000203104204
0	Lactobacillus delbrueckii subsp. bulgaricus ATCC 11842 (390333.6)	Bacteria	Bacteria; Firmicutes; Bacilli; Lactobacillales; Lactobacillaceae; Lactobacillus; Lactobacillus delbrueckii; Lactobacillus delbrueckii subsp. bulgaricus	*002	yes	218_1		217_6		218_1	220_10	219	730_12	219					729_21		1258	1271	918	1324		640				1450, 1451	379	377, 378	a101000101000101101101102102000000000000102000010010010010000010000000000203104204
0	Lactobacillus gasseri ATCC 33323 (324831.10)	Bacteria	Bacteria; Firmicutes; Bacilli; Lactobacillales; Lactobacillaceae; Lactobacillus; Lactobacillus gasseri; Lactobacillus gasseri ATCC 33323	*001	yes							1150	775_12	1150					774_21	245	705	696	956	1309	866	1179				363	307	305, 306	a000000000000000000101102102000000000000102010010010010010010010000000000010103203
0	Lactobacillus reuteri JCM 1112 (557433.3)	Bacteria	Bacteria; Firmicutes; Bacilli; Lactobacillales; Lactobacillaceae; Lactobacillus; Lactobacillus reuteri	*001	yes	1329_1		1331_6		1330	1326_10	1328, 529	790_12	1328, 529					789_21	475	1219	1231	134	1258	1867, 788	471				1944	1506	1507, 1508	a101000101000101101202103203000000000000103104010010010010114104000000000010105205
0	Lactobacillus reuteri F275 (299033.6)	Bacteria	Bacteria; Firmicutes; Bacilli; Lactobacillales; Lactobacillaceae; Lactobacillus; Lactobacillus reuteri; Lactobacillus reuteri F275	*001	yes	1259_1		1261_6		1260	1256_10	1258, 502	758_12	1258, 502					757_21	447	1153	1165	127	1190	1517, 1777, 756	443				1845	1423	1424, 1425	a101000101000101101202103203000000000000103104010010010010124104000000000010105205
0	Lactobacillus casei BL23 (543734.3)	Bacteria	Bacteria; Firmicutes; Bacilli; Lactobacillales; Lactobacillaceae; Lactobacillus; Lactobacillus casei group; Lactobacillus casei	*001	yes							1387	1514_12	1387					1513_21	1291	1748	1763	1590	765	1512	1287				2322	2523	2524, 2525	a000000000000000000101102102000000000000102103010010010010103103000000000010104204
0	Lactobacillus brevis ATCC 367 (387344.13)	Bacteria	Bacteria; Firmicutes; Bacilli; Lactobacillales; Lactobacillaceae; Lactobacillus; Lactobacillus brevis; Lactobacillus brevis ATCC 367	*001	yes							1184	758_12	1184					757_21	1220	938	951	804	972	756	1224					1563	1564, 1565	a000000000000000000101102102000000000000102103010010010010103103000000000000104204

## Sheet: Molybdenum cofactor biosynthesi
	Molybdenum cofactor biosynthesis
private organisms	Organism	Domain	Taxonomy	Variant
	active	*GTPch	CMCT	yqeC	XdhC	ThiF	MOBD	MoeA-L	moeA	moeB	moaA	*MoaB-MogA	moaC	moaD	moaE	mobA	mobB	*ABC	*ABCMo	modEdna	modEm	PMBD	moaBco	PucB	Pattern
1	Limosilactobacillus reuteri LBM-A1 (1598.3219)	Bacteria	Bacteria; Bacillati; Bacillota; Bacilli; Lactobacillales; Lactobacillaceae; Limosilactobacillus; Limosilactobacillus reuteri; Limosilactobacillus reuteri LBM-A1	1	yes	654							509	511	1843	510	1845	499	498	507	508								a010000000000000000000101101102102102103103103103000000000000000000000
1	Limosilactobacillus reuteri LBM-A2 (1598.3220)	Bacteria	Bacteria; Bacillati; Bacillota; Bacilli; Lactobacillales; Lactobacillaceae; Limosilactobacillus; Limosilactobacillus reuteri; Limosilactobacillus reuteri LBM-A2	1	yes	1600							479	477	365	478	367	489	490	481	480								a010000000000000000000101101102102102103103103103000000000000000000000
0	Lactobacillus plantarum WCFS1 (220668.1)	Bacteria	Bacteria; Firmicutes; Bacilli; Lactobacillales; Lactobacillaceae; Lactobacillus; Lactobacillus plantarum; Lactobacillus plantarum WCFS1; Lactobacillus plantarum WCFS1	1	yes	1185_2, 2687_1							1236	1238	1222	1237_13	1234	1221	1220	1233	1235								a020000000000000000000101101102102102102102102102000000000000000000000
0	Lactobacillus reuteri JCM 1112 (557433.3)	Bacteria	Bacteria; Firmicutes; Bacilli; Lactobacillales; Lactobacillaceae; Lactobacillus; Lactobacillus reuteri	1	yes	1329_1, 894_2							1023	1021		1022_13		1033	1034	1025	1024								a020000000000000000000101101000101000102102102102000000000000000000000
0	Lactobacillus fermentum IFO 3956 (334390.3)	Bacteria	Bacteria; Firmicutes; Bacilli; Lactobacillales; Lactobacillaceae; Lactobacillus; Lactobacillus fermentum	1	yes	1466_1, 848_2							1181	1179	1196	1180_13	1182	1197	1198	1183	1182	1039_21							a020000000000000000000101101102102102102102102102010000000000000000000
